# Supplementary material for: Harnessing synaptic vesicle release and recycling with antibody shuttle for targeted delivery of therapeutics to neurons
Source: Mol Ther Methods Clin Dev. 2025 Apr 19;33(2):101476. doi: 10.1016/j.omtm.2025.101476 (PMC12124621; doi:10.1016/j.omtm.2025.101476)
Supplement: Table S4. Reagents and resources [file mmc2.xlsx]

## Sheet: Reagents and resources
Table S4. Reagents and resources
REAGENT or RESOURCE	SOURCE	IDENTIFIER
Antibodies
Anti-Human IgG (Fc specific) −Biotin antibody, Mouse monoclonal (Used at 111 µg/mL)	Sigma-Aldrich	Cat#B3773;
		RRID: AB_258559
Synapsin1 antibody - 106 103 K.O. (Used at 1 µg/mL)	Synaptic systems	Cat#106103;
		RRID: AB_11042000
Synapsin1 antibody - 106 308 K.O. (Used at 1 µg/mL)	Synaptic systems	Cat#106308;
		RRID: AB_2905565
Synaptotagmin2 antibody cytoplasmic domain - 105 123 (Used at 10 µg/mL in uptake study)	Synaptic systems	Cat#105123;
		RRID: AB_2199465
Synaptotagmin2 antibody luminal domain - 105 223 (Used at 10 µg/mL in uptake study)	Synaptic systems	Cat#105 223;
(Used at 1 µg/mL in immunofluorescence staining)		RRID: AB_10894084
Purified anti-Tubulin β 3 (TUBB3) Antibody (Previously Covance catalog# MMS-435P) (Used at 1 µg/mL)	BioLegend	Cat#801202;
		RRID: AB_2313773
LRRTM2 Antibody - BSA Free, Novus Biologicals (Used at 5 µg/mL)	Novus Biologicals	Cat#NBP2-41129
Normal Rabbit IgG Control (Used at 10 µg/mL in uptake study)	R&D Systems	Cat#AB-105-C;
		RRID: AB_354266
Human IgG1 isotype control chimeric mAb	MBL	Cat#M194-3;
(Used at 10 µg/mL in uptake study)		RRID: AB_11161215
(Used at 5 mg/mL in animal study)
Choline Acetyltransferase/ChAT Antibody (Used at 1/200)	Novus Biologicals	Cat#NBP1-30052
Anti-LAMP1 antibody [EPR21026] (Used at 3.17 µg/mL)	Abcam	Cat#ab208943;
		RRID: AB_2923327
Goat anti-Human IgG (H+L) Cross-Adsorbed Secondary Antibody, Alexa Fluor™ Plus 488 (Used at 2 µg/mL)	Thermo Fisher Scientific	Cat#A48276;
		RRID: AB_2896339
Donkey anti-Human IgG (H+L) Cross-Adsorbed Secondary Antibody, DyLight™ 488 (Used at 2 µg/mL)	Thermo Fisher Scientific	Cat#SA5-10126;
		RRID: AB_2556706
Donkey anti-Human IgG (H+L) Cross-Adsorbed Secondary Antibody, DyLight™ 650 (Used at 2 µg/mL)	Thermo Fisher Scientific	Cat#SA5-10129;
		RRID: AB_2556709
Goat anti-Mouse IgG (H+L) Highly Cross-Adsorbed Secondary Antibody, Alexa Fluor™ Plus 555 (Used at 2 µg/mL)	Thermo Fisher Scientific	Cat#A32727;
		RRID: AB_2556709
Goat anti-Rabbit IgG (H+L) Highly Cross-Adsorbed Secondary Antibody, Alexa Fluor™ Plus 488 (Used at 2 µg/mL)	Thermo Fisher Scientific	Cat#A32731;
		RRID: AB_2633280
Donkey anti-Rabbit IgG (H+L) Highly Cross-Adsorbed Secondary Antibody, Alexa Fluor™ 488 (Used at 2 µg/mL)	Thermo Fisher Scientific	Cat#A21206;
		RRID: AB_2535792
Donkey anti-Rabbit IgG (H+L) Highly Cross-Adsorbed Secondary Antibody, Alexa Fluor™ Plus 647 (Used at 2 µg/mL)	Thermo Fisher Scientific	Cat#A32795;
		RRID: AB_2535792
Donkey anti-Goat IgG (H+L) Highly Cross-Adsorbed Secondary Antibody, Alexa Fluor™ Plus 555 (Used at 2 µg/mL)	Thermo Fisher Scientific	Cat#A32816;
		RRID: AB_2762839
Goat anti-Guinea Pig IgG (H+L) Highly Cross-Adsorbed Secondary Antibody, Alexa Fluor™ 488 (Used at 2 µg/mL)	Thermo Fisher Scientific	Cat#A11073;
		RRID: AB_2534117
Bacterial and virus strains
pCMV6-AC-Myc-DDK-IRES-GFP-Puro Mammalian Expression Vector	OriGene Technologies	Cat#PS100059
Biological samples
Human skeletal muscle tissues	This paper
Chemicals, peptides, and recombinant proteins
Recombinant Human LRRTM2 Fc Chimera Protein, CF (Used at 66.6 µg/mL)	R&D Systems	Cat#5589-LR-050
Native Human IgG FC fragment protein (ab90285) (Used at 66.6 µg/mL)	Abcam	Cat#Ab90285
DAPI and Hoechst Nucleic Acid Stains (Used at 1.43 µM)	Thermo Fisher Scientific	Cat#D1306;
		RRID: AB_2629482
Alpha-Bungarotoxin Conjugates (Used at 1 µg/mL)	Thermo Fisher Scientific	Cat#B13423
Streptavidin, Alexa Fluor™ 647 conjugate (Used at 2 µg/mL)	Thermo Fisher Scientific	Cat#S21374;
		RRID: AB_2336066
SuperAvidin™ Coated Microspheres	Bangs Laboratories	Cat#CP01007
Fetal Bovine Serum, qualified, Brazil	Gibco	Cat#10270-106
poly-D-lysine hydrobromide(5mg)	Sigma-Aldrich	Cat#P-7280-5MG
Geltrex™ LDEV-Free, hESC-Qualified, Reduced Growth Factor Basement Membrane Matrix	Thermo Fisher Scientific	Cat#A1413302
B-27 Plus Supplement (50X)	Thermo Fisher Scientific	Cat#A3582801
Penicillin-Streptomycin	Thermo Fisher Scientific	Cat#15140122
BDNF, Human	GenScript	Cagt#Z03208
GDNF, Human	GenScript	Cat#Z03387
4-Aminopyridine	Sigma-Aldrich	Cat#275875
GlutaMAX™ I	Thermo Fisher Scientific	Cat#35050061
Lipofectamine™ 2000 Transfection Reagent	Thermo Fisher Scientific	Cat#11668027
Opti-MEM™ I Reduced Serum Medium	Thermo Fisher Scientific	Cat#31985070
Lipofectamine™ 3000 Transfection Reagent	Thermo Fisher Scientific	Cat#L3000001
Normal Goat Serum (10%)	Thermo Fisher Scientific	Cat#50062Z
Normal Goat Serum	Vector	Cat#S-1000
Donkey Serum, 100 ml	Sigma-Aldrich	Cat#S30-100ML
30(w/v) %-Albumin, Bovine Serum, Solution, Fatty Acid Free	NACALAI TESQUE	Cat#19361-84
1mol/l-Dithiothreitol Solution	NACALAI TESQUE	Cat#14130-41
Cultrex Mouse Laminin I, Pathclear	R&D Systems	Cat#3400-010-02
RiboLock RNase Inhibitor (40 U/μL)	Thermo Fisher Scientific	Cat#EO0382
Critical commercial assays
EasySep Dead Cell Removal (Annexin V) Kit	STEMCELL Technologies	Cat#ST-17899
Papain Dissociation System	Worthington Biochemical Corporation	Cat#LK003153
NucleoSpin® totalRNA FFPE XS	MACHEREY-NAGEL	Cat#740969.5
RNeasy Plus Mini Kit (50)	Qiagen	Cat#74134
QuantAccuracy®, RT-RamDA® cDNA Synthesis Kit	TOYOBO	Cat#RMQ-101
TB Green® Premix Ex Taq™ (Tli RNaseH Plus)	Takara Bio	Cat#RR420A
MagicLink™ Protein Protein Crosslinking Kit	BroadPharm	Cat#BP-50010
Choline/Acetylcholine Assay Kit	Abcam	Cat#ab65345
oYo-Link® Azide	AlphaThera	Cat#AT3002
Deposited data
Experimental models: Cell lines
Human Motor Neurons (iPSC-derived, Normal) (Lot:200238, 400329, 400445)	iXcells	Cat#40HU-005
HEK293T (CRL-3216, Lot:70041165)	ATCC	Cat#CRL-3216
Experimental models: Organisms/strains
C57BL/6J	THE JACKSON LABORATORY JAPAN	C57BL/6J
ICR	THE JACKSON LABORATORY JAPAN	ICR
Oligonucleotides
Mouse GAPDH-F: AATCTCCACTTTGCCACTGC	Eurofins Genomics K.K.
Mouse GAPDH-R: ATGGTGAAGGTCGGTGTGA	Eurofins Genomics K.K.
Mouse Malat1-F: CAGACCACACAGAATGCAGG	Eurofins Genomics K.K.
Mouse Malat1-R: CTCAGCCTGTTACTCATGGC	Eurofins Genomics K.K.
Human GAPDH-F: GAGTCAACGGATTTGGTCGT	Eurofins Genomics K.K.
Human GAPDH-R: GACAAGCTTCCCGTTCTCAG	Eurofins Genomics K.K.
Human Malat1-F: GTGTGCCAATGTTTCGTTTG	Eurofins Genomics K.K.
Human Malat1-R: AGGAGAAAGTGCCATGGTTG	Eurofins Genomics K.K.
anti malat1 ASO: C6 - (5 '-) GmCATTmCTAATAGmCAGmC (-3')	Ajinomoto Bio-Pharma
Control ASO: C6 - (5 '-) TmCAmCTmCGAAmCAGTAGT (-3')	Ajinomoto Bio-Pharma
VcMMAE (Synonyms: MC-Val-Cit-PAB-MMAE; mc-vc-PAB-MMAE)	MedChemExpress	Cat#HY-15575
Recombinant DNA
Software and algorithms
Image J v1.53e	National Institute of Health
Fiji (Image J2 v2.14.0/1.54f)	National Institute of Health
NIS-Elements AR	Nikon Solutions
Fluoview version 4.3	Olympus
MetaMorph Microscopy Automation and Image Analysis Software version 7.10.2.240	Molecular Devices
Prism 9.0	GraphPad Software
Leica Application Suite X version 3.7.4.23463	Leica
FlowJo, LLC	BD
Other
Countess 3 FL	Thermo Fisher Scientific	Cat#AMQAF2000
iXCells™ Motor Neuron Culture Medium	iXCells	Cat#MD-0022
EZVIEW Glass Bottom Culture Plates LB(96well)	IWAKI	Cat#5866-096
PrimeSurface® Plate96V	Sumitomo Bakelite	Cat#MS-9096V
DMEM/F-12, HEPES	Gibco	Cat#11330-032
Neurobasal Plus Medium	Thermo Fisher Scientific	Cat#A3582901
Gibco™ DMEM, high glucose, HEPES	Thermo Fisher Scientific	Cat#12430054
Triton(R) X-100	NACALAI TESQUE	Cat#35501-15
Fluoromount-G®	SouthernBiotech	Cat#0100-01
O.C.T.Compound	Sakura Finetek Japan	Cat#4583
Sucrose	WAKO	Cat#196-00015
Black Microplate Flat Bottom 96Well, I Type γ Ray Sterilized	AS ONE Corporation	Cat#P96F25S
CELL CULTURE MULTIWELL PLATE, 6 WELL, PS, CLEAR	Greiner	Cat#657160
GloMax® Discover Microplate Reader	Promega Corporation	Cat#GM-3000
Tween® 20, Molecular Biology Grade	Promega Corporation	Cat#H5152
LED PX2 Photo-Crosslinking Device	AlphaThera	Cat#AT8001-D
HBSS(+) with Ca, Mg, without Phenol Red, liquid	NACALAI TESQUE, INC.	Cat#09735-75
Itopride hydrochloride	Selleck	Cat#S4619
Nerve Organoid™ B-chip	Jiksak Bioengineering, Inc.	Cat#JKSK_S0001B
Antibody Diluent, Background Reducing, Ready-to-use diluent	DAKO	Cat#S3002
